# Supplementary material for: Neuropathy and neural plasticity in the subcutaneous white adipose depot
Source: PLoS One. 2019 Sep 11;14(9):e0221766. doi: 10.1371/journal.pone.0221766 (PMC6738614; doi:10.1371/journal.pone.0221766)
Supplement: S4 Table — (XLSX) [file pone.0221766.s004.xlsx]

## Sheet: Data
	Background					Medical history			Anthropometry			Plasma metabolites
Sample #	Procedure	Age	Sex	Race/	Meno	Diabetes	Other medical history		Ht	Wt	BMI	BG Rand	Chol	Tg	HDL	LDL	HgBA1C
				Ethnicity	PRE/POST		problems	meds	cm	lbs / Kg	kg/m2
1053	Panniculectomy	34	F	Hispanic	n/a	non-diabetic	Obesity, Palpitations, Intertrigo, Breast Hypertrophy	Multivitamin, Vit B12 QD, Vit D 50,000 unit caps 1/wk for 12 wks, Calcium+D 600-200mg QD	63.8	141lbs	24	no data	no data	no data	no data	no data	no data
1061	Gastric Bypass	41	F	African American	premenopausal	non-diabetic	Obesity, Asthma, Menorrhagia, Keloid, Thyroid cyst removed, anaemia, HTN, lower leg oedema, back pain	HCTZ, Omeprazole, Albuterol, Naproxen	165	115 kg	42	no data	no data	no data	no data	no data	no data
1063	Panniculectomy	34	F	Hispanic	premenopausal	non-diabetic	OSA, Asthma, Back pain, Intertrigo, Leg osteoarthrosis	Clotrimazole, Nystatin oint	163.5	108	40.4	no data	no data	no data	no data	no data	no data
1066	Gastric Bypass	33	F	unknown	premenopausal	non-diabetic	Morbid obesity, adjustment disorder, arthritis, asthma	albuterol 2.5mg/3ml nebulizer QID, roxicet 5 325mg/5ml soln 5-10ml Q4-6h, colace 60mg/15ml syrup 15ml BID, Ranitidine 75mg/5ml syrup 10ml BID, ranitidine 150mg tabs BID, omeprazole 20mg QD	169.6	222lbs	35.17	no data	200	145	41	130	no data
1083	Gastric Bypass	25	F	hispanic	premenopausal	non-diabetic	obesity, major depressive disorder, anxierty disorder, hx of smoker	Wellbutrin 75mg tabs 1 tab BID, Hydroxyzine HCL 50mg tabs, Trazodone HCL 50mg tabs 1-2 tabs at bedtime prn insomnia, Balziva .4-35mcg tabs, Risperidone 1mg tabs, roxicet 5-325mg/5ml soln. take 5-10cc q4-6h prn, colace 60mg/15ml syrp 25 cc by mouth BID, ranitidine hcl 150mg caps BID	170	257lbs	40	no data	170	158	53	85	5.2
1087	panniculectomy	27	F	African American	premenopausal	diabetic	hx of gonorrhea, hx chlamydia, hx HTN, family hx sickle cell disease, DM type II, obesity, abnormal pap smear,	multivitamins tabs, Vitamin B12 100 mcg 1 tab daily, calcium 500 mg daily, colcace 100 mg caps BID	173	191lbs	29	no data	192	44	33	93	5.7
1110	Panniculectomy	38	F	hispanic	premenopausal	non-diabetic	oligohydramnios antepartum, intertrigo, hypertrophic and atrophic skin condition, localized adiposity	none	163	145lbs	25	87	no data	no data	no data	no data	no data
1245	Panniculectomy	40	F	Hispanic	Premenopausal	Non-diabetic	Excessive/frequent menstruation, lipodystrophy, unspecified hypertrophic and atrophic condition of the skin, fat necrosis	Amitryptyline, Clindamycin, Ergocalciferol, Metronidazole, Docusate, Ondansetron, Levofloxacin	160	78.5kg	30.7	82	no data	no data	no data	no data	no data
1247	Gastric Bypass	42	F	Hispanic	Premenopausal	Non-diabetic	Morbid obesity	Cefazolin, Gabapentin, Mirena, Adipex, Ergocalciferol	154.9	111.31kg	46.32	109	147	155	40	76	6
1251	Gastrectomy Sleeve	38	M	Hispanic	n/a	Non-diabetic	Benign essential hypertension, morbid obesity, knee pain, dysmetabolism syndrome, laceration	Lisinopril, Phentermine, Cholecalciferol, Ergocalciferol	177	118.1kg	37.7	98	175	132	39	110	6.3
1252	Panniculectomy	60	F	African American	postmenopausal	Non-diabetic	Lipodystrophy,hypertrophic and atrophic condition of the skin, decreased WBC, osteoarthritis, acute thromboembolism, cirrhosis of the liver, morbid obesity, opiate overdose (2/19/15), hypertension, hepatitis C, thrombocytopenia	: Ledispavir-sofosbuvir, Cefadroxil	166.4	106.3 kg	38.38	93	no data	no data	no data	no data	no data
1259	panniculectomy	32	F	unknown	Premenopausal	Pre-diabetic	Lipodystrophy, Polycystic Ovarian Syndrome	Metformin, Cefdroxil	162.6	72.84kg	27.55	95	185	108	54	109	5.3
1262	panniculectomy	47	F	Hispanic	not known	Non-diabetic	Calculus of the gall bladder, Fistula of intestine, localized adiposity, necrotizing fasciitis, morbid obesity, ventral hernia, h/o gout, anxiety and depression, sleep disturbance, vit D deficiency, tobacco abuse	none	170	132.2kg	45.74	64	169	191	44	87	4.8
1266	Abdominoplasty	47	F	unknown	not known	Non-diabetic	Headache, anemia	Acetaminophen, Clindamycin, Cyclobenzaprine, docusate, enoxaparin, multivitamin, ondansetron, oxycodone	152	70.8 kg	30.64	93	no data	no data	no data	no data	4.9
1271	Abdominoplasty	30	F	Hispanic	Premenopausal	Non-diabetic	hypoplasia of breast, lipodystrophy, diastasis of muscle	No data	168	61kg	21.69	no data	no data	no data	no data	no data	no data
1272	Gastric Bypass	31	F	Hispanic	Premenopausal	Pre-diabetic	Asthma, benign essential hypertension, prediabetes, other lymphedema, morbid obesity, infrequent menstruation, polycystic ovaries, obstructive sleep apnea, diastolic CHF, venous insufficiency, mood disorder	albuterol, amlodipine, ergocalciferol, fluticasone propionate, furosemide, Lisinopril, magnesium, oxide, metaprolol succinate, anti-embolism stockings, non-formulary medications, potassium chloride	161.5	209.3kg	76.88	97	179	93	41	119	5.5
1273	Gastric Bypass	28	F	Hispanic	Premenopausal	Non-diabetic	Psychological factors affecting medical conditions, anxiety, obesity, polycystic ovaries, hirsutism, migraine.	no data	160	104.4kg	40.78	96	154	158	51	71	5.1
1046	Panniculectomy	35	F	African American	premenopausal	diabetic	Diabetes, Obesity, Asthma, Intertrigo	Topamax 25mg 6 tabs BID, Albuterol 90mcg/act PRN, Nystatin 100000 units/gm cream BID, Multivitamin, Vit D 50,000 units 1 tab per week for 8 weeks, Bit B12 ?mcg 2 tabs BID, Iron with Colace ?mg BID, Axert 12.5mg BID PRN	65	160.60lbs	26.82	no data	no data	no data	no data	no data	no data
1054	Panniculectomy	51	F	Hispanic	postmenopausal	diabetic	Chest pain, HTN, DM, DJD, Obesity, Positive PPD, Adjustment Disorder, Intertrigo	Calcium 600mg BID, Clonazepam 1mg QHS, Atenolol 50mg QD,Neurontin 300mg TID,Prilosec 20mg QD,Lisinopril 20mg QD,Vit D 400 unit 2 tabs BID,Venlafaxine HCL 37.5mg QD,Percocet 5-325mg BID PRN	65.7	183lbs	30	no data	no data	no data	no data	no data	no data
1104	Panniculectomy	63	F	African American	premenopausal	diabetic	HTN, Diabetes mellitus, breast cancer, obesity, incisional hernia, de quervain's tenosynovitis, retinopathy diabetic, hx smoker, arthritis, hx vitamin D deficiency, anemia, intertrigo,hypertrophic skin disorder,	Aspirin ec 81mg 1 tab by mouth daily, lisinopril 40mg tabs 1 tab daily, norvasc 10mg tabs 1 tab by mouth daily, atenolol 100mg tabs 1 tab by mouth daily, metformin hcl 1000mg tabs 1 tab BID, multivitamin tabs 1 tab daily, senna 8.6mg tabs 1-2 tabs by mouth prn constipation, colace 100mg 1 tab BID, anastrozole 1mg take 1 tab daily, citrical Vit D3 500mg-200units 1 tablet by mouth BID, byetta 10mcg…	154.5	190lbs	36	no data	200	92	62	120	6.7

## Sheet: Dx&Rx
	1046	1053	1054	1061	1063	1066	1083	1087	1104	1110	1245	1247	1251	1252	1259	1262	1266	1271	1272	1273
Medical History	Diabetes	Obesity	Chest pain	Obesity	OSA	Morbid obesity	obesity	gonorrhea	HTN	oligohydramnios antepartum	Excessive/frequent menstruation	Morbid obesity	Benign essential hypertension	Lipodystrophy	Lipodystrophy	Calculus of the gall bladder	Headache	hypoplasia of breast	Asthma	Psychological factors affecting medical conditions
	Obesity	Palpitations	HTN	Asthma	Asthma	adjustment disorder	major depressive disorder	chlamydia	Diabetes mellitus	intertrigo	lipodystrophy		morbid obesity	hypertrophic and atrophic condition of the skin	Polycystic Ovarian Syndrome	Fistula of intestine	anemia	lipodystrophy	benign essential hypertension	anxiety
	Asthma	Intertrigo	DM	Menorrhagia	Back pain	Arthritis	anxierty disorder	HTN	breast cancer	hypertrophic and atrophic skin condition	unspecified hypertrophic and atrophic condition of the skin		knee pain	decreased WBC	Pre-diabetic	localized adiposity		diastasis of muscle	prediabetes	obesity
	Intertrigo	Breast Hypertrophy	DJD	Keloid	Intertrigo	Asthma	hs of smoker	family hx sickle cell disease	obesity	localized adiposity	fat necrosis		dysmetabolism syndrome	osteoarthritis		necrotizing fasciitis			other lymphedema	polycystic ovaries
			Obesity	Thyroid cyst removed	Leg osteoarthrosis			DM type II	incisional hernia				laceration	acute thromboembolism		morbid obesity			morbid obesity	hirsutism
			Positive PPD	anaemia				Obesity	de quervain's tenosynovitis					cirrhosis of the liver		ventral hernia			infrequent menstruation	migraine
			Adjustment Disorder	HTN				abnormal pap smear	retinopathy diabetic					morbid obesity		h/o gout			polycystic ovaries
			Intertrigo	lower leg oedema					hx smoker					opiate overdose (2/19/15)		anxiety and depression			obstructive sleep apnea
				back pain					arthritis					hypertension		sleep disturbance			diastolic CHF
									hx vitamin D deficiency					hepatitis C		vit D deficiency			venous insufficiency
									anemia					thrombocytopenia		tobacco abuse			mood disorder
									intertrigo
									hypertrophic skin disorder
Medication History	Topamax	Multivitamin	Calcium	HCTZ	Clotrimazole	Albuterol	Wellbutrin	Multivitamin tabs	Aspirin ec 81mg 1 tab by mouth daily	None	Amitriptyline	Cefazolin	Lisinopril	Ledipasvir-sofosbuvir	Metformin	None	Acetaminophen	No Data	albuterol	No Data
	Migrane headaches			diuretic (HTN and edema)	yeast infections	asthma	Anti-depressant/smoking cessation aid		Blood thinner, reduce risk of MI		Nerve pain and antidepressant	antibiotic	ACE Inhibitor (HTN and heart failure)	Hepatitis C antiviral agent	type II diabetes (control BGL)		Pain/inflammation/fever reducer		Asthma
	Albuterol	Vit B12	Clonazepam	Omeprazole	Nystatin ointment	Roxicet	Hydroxyzine HCL	Vitamin B12	Lisinopril		Clindamycin	Gabapentin	Phentermine	Cefadroxil	Cefadroxil		Clindamycin		amlodipine
	Asthma		Anxiety	Proton-pump inhibitor (heart burn, gastroesophageal reflux disease, damaged esophagus, stomach ulcers)	fungal infections	Narcotic	antihistamine and anti-itch		ACE Inhibitor (HTN and heart failure)		antibiotic (acne)	anti-convulsant/nerve pain	Anorectic (promote weight loss)	bacterial infections	bacterial infections		antibacterial, acne		Calcium channel blocker (HTN, CP)
	Nystatin	Vit D	Atenolol	Albuterol		Colace	Trazodone HCL	Calcium	Norvasc		Ergocalciferol	Mirena	Cholecalciferol				Cyclobenzaprine		Ergocalciferol
	fungal infections		Beta-blocker, HTN, CP	asthma		laxative	For insomnia, Anti-depressant		Calcium channel blocker (HTN, CP)		Vit D	Birth Control	Vit D3				muscle relaxant (pain and stiffness from muscle spasms)		Vit D
	Multivitamin	Calcium+D	Neurontin	Naproxen		Ranitidine	Balziva	Colace	Atenolol		Metronidazole	Adipex	Ergocalciferol				Docusate		Fluticasone Propionate
			anti-convulsant/nerve pain	anti-inflammatory or pain relief (arthritis, gout, tendinitis)		antacid/antihistamine (stomach ulcers, GERD, heartburn)	birth control	laxative	Beta-blocker, HTN, CP		antibiotic/ bacterial infections	Anorectic for weight loss	Vit D				stool softener		Nasal Spray
	Vit D		Prilosec			omeprazole 20mg QD	Risperidone		Metformin hcl		Docusate	Ergocalciferol					Enoxaparin		Furosemide
			Proton-pump inhibitor (heart burn, gastroesophageal reflux disease, damaged esophagus, stomach ulcers)			Proton-pump inhibitor (heart burn, gastroesophageal reflux disease, damaged esophagus, stomach ulcers)	antipsychotic (schizophrenia, bipolar, irritability from autism)		type II diabetes (control BGL)		Stool softener	Vit D					treat/prevent blood clots		edema and swelling from CHF, Liver disease, kidney dis, etc
	Bit B12		Lisinopril				Roxicet		Multivitamin tabs		Ondansetron						Multivitamin		Lisinopril
			ACE Inhibitor (HTN and heart failure)				narcotic, pain relief				5-ht3 antagonist (prevent nausea and vomiting)								ACE Inhibitor (HTN and heart failure)
	Iron with Colace		Vit D 400				Colace		Senna		Levofloxacin						Ondansetron		Magnesium oxide
							Laxative		Constipation		antibiotic for infections						5-ht3 antagonist (prevent nausea and vomiting)		prevent/treat low magnesium in blood
	Axert		Venlafaxine HCL				Ranitidine hcl		Colace								Oxycodone		Metoprolol succinate
	Migrane headaches		antidepressant, SSNRI (MDD, anxiety, panic disorder)				antacid/antihistamine (stomach ulcers, GERD, heartburn)		Laxative								Narcotic, pain relief		Beta-blocker (CP, HF, HTN)
			Percocet						Anastrozole 1mg take 1 tab daily										Anti-embolism stockings
			narcotic pain relief						Hormone based chemotherapy for breast cancer										blood clots
									citrical Vit D3										non-formulary medications
									Byetta pen										potassium chloride
									Type II diabetes (insulin release)										low levels in potassium (hypokalemia)
									BD pen needle short
									insulin needle
									Iron
									Prochlorperazine maleate
									Control of severe nauseau and vomiting (post-surgery or cancer tmt)

## Sheet: Perameters
Metabolic Syndrome														https://www.heart.org/HEARTORG/Conditions/More/MetabolicSyndrome/Symptoms-and-Diagnosis-of-Metabolic-Syndrome_UCM_301925_Article.jsp
•Central/abdominal obesity (WC: waist circumference):		•Triglycerides (Tg):		(OR Rx)	•HDL Cholesterol (HDL):		(OR Rx)	•Blood Pressure (BP):		(OR Rx)	•Fasting Glucose (FG):		(OR Rx)	https://www.merckmanuals.com/professional/nutritional-disorders/obesity-and-the-metabolic-syndrome/metabolic-syndrome
		Greater than or equal to 150mg per deciliter of blood (mg/dL) (1.7 mmol/L)			Males: less than 40mg/dL (1.04mmol/L) (1.03per IDF)			Greater than or equal to 130/85 mmHg			Greater than or equal to 100mg/dL (5.6mmol/L)			http://www.idf.org/webdata/docs/MetS_def_update2006.pdf
Males	40 inches or above (102cm)				Females: less than 50mg/dL (1.29mmol/L)
Females	35 inches or above (88cm)										•HbA1C (A1C):		>>>>	https://www.niddk.nih.gov/health-information/diabetes/diagnosis-diabetes-prediabetes/a1c-test
	WC	Tg	HDL	BP	FG	A1C					Normal: below 5.7%
1046	ND	ND	ND	ND	ND	ND					Prediabetes: 5.7%-6.4%
1053	ND	ND	ND	ND	ND	ND					Diabetes: 6.5% or above
1054	ND	ND	ND	ND	ND	ND
1061	ND	ND	ND	ND	ND	ND
1063	ND	ND	ND	ND	ND	ND					Histogram?
1066	ND	145	41	ND	ND	ND					Human continuum vs three groups of mice
1083	ND	158	53	ND	ND	N: 5.2
1087	ND	44	33	ND	ND	PD: 5.7
1104	ND	92	62	ND	ND	D: 6.7
1110	ND	ND	ND	ND	ND	ND
1221	ND	224	32	ND	ND	D: 6.8
1245	ND	ND	ND	ND	ND	ND
1247	ND	155	40	ND	ND	PD: 6
1251	ND	132	39	ND	ND	PD: 6.3
1252	ND	ND	ND	ND	ND	ND
1259	ND	108	54	ND	ND	N: 5.3
1262	ND	191	44	ND	ND	N: 4.8
1266	ND	ND	ND	ND	ND	PD: 5.9
1271	ND	ND	ND	ND	ND	ND
1272	ND	93	41	ND	ND	N: 5.5
1273	ND	158	51	ND	ND	N: 5.1

## Sheet: Sheet2
CLASSIFICATIONS
																	5.7-6.4%	6.5% & up	Below 5.7%		BMI
GENDER			ETHNICITY/RACE				Age						Menopausal		(Excluding Males)		Diabetes				<25.0	25.0-29.9	30.0-34.9	35.0-39.9	>40.0		Procedure	Gastric Bypass/ Gastrectomy Sleeve
Male	Female		Hispanic	Af Am	Unknown		20-29	30-39	40-49	50-59	60+		Premenopausal	Postmenopausal	Unknown		Pre-diabetic	Diabetic	Nondiabetic		Normal	Overweight	Obese Class I	Obese Class II	Obese Class III		Panniculectomy		Abdominoplasty
1251	1046		1053	1046	1066		1083 (25)	1053 (34)	1061 (41)	1054 (51)	1104 (63)		1046	1104	1053		1259	1046	1053		1053	1046	1054	1066	1061		1046	1061	1266
	1053		1054	1061	1259		1087 (27)	1046 (35)	1245 (40)		1252 (60)		1061		1262		1272	1054	1061		1271	1087	1245	1104	1063		1053	1066	1271
	1054		1063	1087	1266		1273 (28)	1063 (34)	1247 (42)				1063		1266			1087	1063			1110	1266	1251	1083		1054	1083
	1061		1083	1104				1066 (33)	1262 (47)				1066					1104	1066			1259		1252	1247		1063	1247
	1063		1110	1252				1110 (38)	1266 (47)				1083						1083						1262		1087	1251
	1066		1245					1251 (38)					1087						1110						1272		1104	1272
	1083		1247					1259 (32)					1104						1245						1273		1110	1273
	1087		1251					1271 (30)					1110						1247								1245
	1110		1262					1272 (31)					1245						1251								1252
	1245		1271										1247						1252								1259
	1247		1272										1259						1262								1262
	1252		1273										1271						1266
	1259												1272						1271
	1262												1273						1273
	1266
	1271
	1272
	1273
	1104
1	19		12	5	3		3	9	8	2	2		14	1	3		2	4	14		2	4	3	4	7		11	7	2
																	5.7-6.4%	6.5% & up	Below 5.7%	No Data
																	1087	1104	1083	1046
																	1247		1259	1053
																	1251		1262	1054
																	1266		1272	1061
																			1273	1063
																				1066
																				1110
																				1245
																				1252
																				1271

## Sheet: Sheet3
		1046	1053	1054	1061	1063	1066	1083	1087	1104	1110	1245	1247	1251	1252	1259	1262	1266	1271	1272	1273	Totals
Gender	Male													1								1
	Female	1	1	1	1	1	1	1	1	1	1	1	1		1	1	1	1	1	1	1	19
Ethnicity/Race	Hispanic		1	1		1		1			1	1	1	1			1		1	1	1	12
	Af Am	1			1				1	1					1							5
	Unknown						1									1		1				3
Age	20-29							1	1												1	3
	30-39	1	1			1	1				1			1		1			1	1		9
	40-49				1							1	1				1	1				5
	50-59			1																		1
	60+									1					1							2
Menopausal	Premenopausal	1			1	1	1	1	1	1	1	1	1			1			1	1	1	14
	Postmenopausal			1											1							2
	Unknown		1														1	1				3
Diabetes	Pre-diabetic															1				1		2
	Diabetic	1		1					1	1												4
	Nondiabetic		1		1	1	1	1			1	1	1	1	1		1	1	1		1	14
BMI	Normal: <25.0		1																1			2
	Overweight: 25.0-29.9	1							1		1					1						4
Obese	Class I: 30.0-34.9			1								1						1				3
Obese	Class II: 35.0-39.9						1			1				1	1							4
Obese	Class III: >40.0				1	1		1					1				1			1	1	7
Procedure	Panniculectomy	1	1	1		1			1	1	1	1			1	1	1					11
	Gastric Bypass				1		1	1					1							1	1	6
	Abdominoplasty																	1	1			2
	Gastrectomy Sleeve													1								1
Totals		7	7	7	7	7	7	7	7	7	7	7	7	6	7	7	7	7	7	7	7
